# Supplementary material for: A zebrafish gene with sequence similarities to human uromodulin and GP2 displays extensive evolutionary diversification among teleost and confers resistance to bacterial infection
Source: Heliyon. 2024 Sep 6;10(18):e37510. doi: 10.1016/j.heliyon.2024.e37510 (PMC11415648; doi:10.1016/j.heliyon.2024.e37510)
Supplement: Multimedia component 1 [file mmc1.xlsx]

## Sheet: Danio_rerio
Protein_ID	Gene	Chr	Start	End	Direction	Description	omc
NP_001076476	zgc:153932	Chr12	46120441	46145953	-	zgc:153932	omc5
XP_001344844	LOC100005948	Chr12	46066193	46090753	-	uncharacterized LOC100005948	omc3
XP_009305151	si:ch73-181m17.1	Chr12	38980945	39031733	+
XP_009305155	si:ch211-39f2.3	Chr12	38878830	38974878	+	si:ch211-39f2.3
XP_009305230	LOC108179107	Chr12	46092989	46112683	-	uncharacterized LOC108179107
XP_017214053	si:ch211-39f2.3	Chr12	38878830	38974878	+	si:ch211-39f2.3
XP_017214057	si:dkey-239b22.2	Chr12	39033967	39059705	+	si:dkey-239b22.2
XP_017214076	LOC108191751	Chr12	46046349	46058837	-	probable GPI-anchored adhesin-like protein PGA18	omc2
XP_017214079	LOC568930	Chr12	46363986	46379733	-	uncharacterized LOC568930
XP_021327776	LOC101886663	Chr3	5083177	5109575	+	uncharacterized LOC101886663
XP_021333705	LOC101883549	Chr1	55313756	55341722	+	uncharacterized LOC101883549
XP_021335677	zgc:153932	Chr12	46120441	46145953	-	zgc:153932
XP_021335865	LOC108191777	Chr12	46231789	46282271	-	uncharacterized LOC108191777	omc12
XP_021335866	LOC108191778	Chr12	46264190	46269808	-	pancreatic secretory granule membrane major glycoprotein GP2-like	omc10
XP_021336078	LOC110437733	Chr12	38886938	38913464	+	alpha-tectorin-like
XP_021336079	si:ch73-181m17.1	Chr12	38980945	39031733	+	si:ch73-181m17.1
XP_021336103	si:ch211-226h7.3	Chr12	46283510	46359411	-	si:ch211-226h7.3	omc14
XP_021336108	LOC108179107	Chr12	46092989	46112683	-	uncharacterized LOC108179107	omc4
XP_021336109	LOC568930	Chr12	46363986	46379733	-	uncharacterized LOC568930	onc15
XP_021336110	LOC108179123	Chr12	46152862	46197737	-	uncharacterized LOC108179123	omc6
XP_021336112	LOC110440157	Chr12	46219689	46220650	-	oncoprotein-induced transcript 3 protein-like	omc8
XP_021336113	LOC100005685	Chr12	46209863	46219663	-	pancreatic secretory granule membrane major glycoprotein GP2-like	omc7

## Sheet: Carassius_auratus
Protein_ID	Gene	Chr	Start	End	Direction	Description
XP_026131802	LOC113111380	Chr12	554325	563793	-	uncharacterized LOC113111380
XP_026102627	LOC113074112	scaf_tig00013736|NW_020524433.1	35136	40955	-	pancreatic secretory granule membrane major glycoprotein GP2-like
XP_026079051	LOC113056462	Chr37	50774	56313	-	uromodulin-like
XP_026079054	LOC113056466	Chr37	853309	858809	-	uromodulin-like
XP_026103065	LOC113074431	scaf_tig00014592|NW_020524512.1	4854	30416	-	uromodulin-like
XP_026096078	LOC113067816	ChrLG28B	3470929	3503380	-	uncharacterized LOC113067816
XP_026131792	LOC113111374	Chr12	518543	540936	-	alpha-tectorin-like
XP_026077906	LOC113055773	Chr37	29749	46319	-	alpha-tectorin-like
XP_026111755	LOC113089266	scaf_tig00049094|NW_020527105.1	16755	27310	-	alpha-tectorin-like
XP_026104309	LOC113075866	scaf_tig00017828|NW_020524821.1	36126	58897	+	uncharacterized LOC113075866
XP_026114064	LOC113092614	scaf_tig00214672|NW_020527761.1	35212	72930	+	deleted in malignant brain tumors 1 protein-like
XP_026087546	LOC113062141	Chr44	3082197	3093580	+	pancreatic secretory granule membrane major glycoprotein GP2-like
XP_026108046	LOC113080019	scaf_tig00030068|NW_020525825.1	67931	96989	-	IgGFc-binding protein-like
XP_026116234	LOC113094795	scaf_tig00215419|NW_020528080.1	2049	17402	-	alpha-tectorin-like
XP_026112866	LOC113091509	scaf_tig00214205|NW_020527558.1	900510	958950	-	mucin-2-like
XP_026054844	LOC113040855	Chr23	2588187	2617669	+	uncharacterized LOC113040855
XP_026072663	LOC113052443	Chr32	32913274	32921438	+	alpha-tectorin-like

## Sheet: Electrophorus_electricus
Protein_ID	Gene	Chr	Start	End	Direction	Description
XP_035380956	LOC113569315	Chr4	1579982	1594475	-	uncharacterized LOC113569315
XP_035380954	LOC113589463	Chr4	1517887	1544067	-	uncharacterized LOC113589463
XP_035380961	LOC113588926	Chr4	1730073	1807669	-	IgGFc-binding protein-like
XP_035380960	LOC113567827	Chr4	1669292	1706664	-	IgGFc-binding protein-like
XP_026865017	LOC113576875	Chr14	18470868	18477501	-	alpha-tectorin-like

## Sheet: Pygocentrus_nattereri
Protein_ID	Gene	Chr	Start	End	Direction	Description
XP_037397528	LOC108411313	Chr1	18013978	18044136	-	uncharacterized LOC108411313
XP_017538296	LOC108411312	Chr1	18087848	18109854	-	alpha-tectorin-like
XP_037397537	LOC108413560	Chr1	18177566	18197600	-	alpha-tectorin-like
XP_037397525	LOC108438326	Chr1	18255609	18302784	-	alpha-tectorin-like
XP_037397521	LOC119264097	Chr1	18374333	18394735	-	alpha-tectorin-like
XP_037400170	LOC108435026	Chr13	5614568	5625405	-	mucin-2-like
XP_017538295	LOC108411311	Chr1	17953321	17979907	-	alpha-tectorin-like
XP_017579104	LOC108443161	Chr13	8110163	8126542	-	pancreatic secretory granule membrane major glycoprotein GP2-like
XP_017539386	LOC108412039	Chr13	8008387	8027931	-	alpha-tectorin-like
XP_017538510	LOC108411448	Chr13	8997032	9006541	+	pancreatic secretory granule membrane major glycoprotein GP2-like
XP_017539385	LOC108412038	Chr13	8043170	8049434	-	alpha-tectorin-like

## Sheet: Chanos_chanos
Protein_ID	Gene	Chr	Start	End	Direction	Description
XP_030630888	LOC115812547	Chr5	40985487	41001246	+	uromodulin-like
XP_030630870	LOC115812532	Chr5	40525778	40584914	-	alpha-tectorin-like
XP_030630889	LOC115812548	Chr5	41002155	41007301	+	uromodulin-like

## Sheet: Ictalurus_punctatus
Protein_ID	Gene	Chr	Start	End	Direction	Description
XP_053541377	LOC108273572	Chr13	1591777	1601867	-	alpha-tectorin
XP_053541378	LOC108273573	Chr13	1606217	1650151	-	alpha-tectorin
XP_053541422	LOC124628833	Chr13	1772092	1787635	-	pancreatic secretory granule membrane major glycoprotein GP2

## Sheet: Engraulis_encrasicolus
Protein ID	Gene	Chr	Start	End	Direction	Description
XP_063067187	LOC134458689	Chr11	15856341	15864861	-	uncharacterized LOC134458689
XP_063074839	LOC134465220	Chr2	56761187	56827356	-	IgGFc-binding protein-like
XP_06307484	LOC134465230	Chr2	56856144	56912632	+	IgGFc-binding protein-like

## Sheet: Esox_lucius
Protein_ID	Gene	Chr	Start	End	Direction	Description
XP_034148284	LOC105006337	Chr5	32358610	32405437	-	alpha-tectorin

## Sheet: Fundulus_heteroclitus
Protein ID	Gene	Chr	Start	End	Direction	Description
XP_035998464.1	LOC105923179	Chr10	2494861	2519384	+	pancreatic secretory granule membrane major glycoprotein GP2
XP_035997684.1	LOC105925001	Chr10	2423667	2436459	+	uromodulin
